# Supplementary material for: Effect of Processing and In Vitro Digestion on Bioactive Constituents of Powdered IV Range Carrot (Daucus carota, L.) Wastes
Source: Foods. 2023 Feb 7;12(4):731. doi: 10.3390/foods12040731 (PMC9955751; doi:10.3390/foods12040731)
Supplement: Supplementary file 1 [file foods-12-00731-s001.zip]

Archive with 1 entries (1 files):
- foods-2139367-supplementary.pdf
